# Supplementary material for: Bioactive Alkaloids from the Marine-Derived Fungus Metarhizium sp. P2100
Source: J Fungi (Basel). 2022 Nov 17;8(11):1218. doi: 10.3390/jof8111218 (PMC9698479; doi:10.3390/jof8111218)
Supplement: Supplementary file 1 [file jof-08-01218-s001.zip]

Archive with 1 entries (1 files):
- jof-2006332-supplementary.pdf
